# Supplementary material for: A Novel Circular RNA circITSN2 Targets the miR-218-5p/LMO7 Axis to Promote Chicken Embryonic Myoblast Proliferation and Differentiation
Source: Front Cell Dev Biol. 2021 Oct 6;9:748844. doi: 10.3389/fcell.2021.748844 (PMC8526564; doi:10.3389/fcell.2021.748844)
Supplement: Supplementary file 2 [file Data_Sheet_2.xlsx]

## Sheet: Table S1
Table S1. RNA oligonucleotides in this article
Name	siRNA sequence (5′-3′)
circITSN2-siRNA1	GAGGACCACUUUCACCAAGTT
	CUUGGUGAAAGUGGUCCUCTT
circITSN2-siRNA2	GCAGGAGAGGACCACUUUCTT
	GAAAGUGGUCCUCUCCUGCTT
circITSN2-siRNA3	ACCCAGCAGGAGAGGACCATT
	UGGUCCUCUCCUGCUGGGUTT
LMO7-siRNA1	CCAGGAGACCUUCAGGAUUTT
	AAUCCUGAAGGUCUCCUGGTT
LMO7-siRNA2	CCAGCAAAGUUAGACACAATT
	UUGUGCUAACUUUGCUGGTT
LMO7-siRNA3	GCAGGAAUUGGUUUACUUATT
	UAAGUAAACCAAUUCCUGCTT
Negative siRNA	UUCUCCGAACGUGUCACGUTT
	ACGUGACACGUUCGGAGAATT
miR-218-5p mimic	UUGUGCUUGAUCUAACCAUGU
Negative mimic	UUGUACUACACAAAAGUACUG

## Sheet: Table S2
Table S2. qRT-PCR primers in this article
Gene	Primer sequence (5′-3′)	Product length (nt)
circITSN2	F: CTTACCTGGAAGTGAGAAGAA	114
	R: AGATTTGCTTGGTGAAAGTG
ITSN2	F: CTGACTGGTGGCAAGG	254
	R: TGTGAGACAACCCGAAT
MYOD	F: GCCGCCGATGACTTCTATGA	66
	R: CAGGTCCTCGAAGAAGTGCAT
MYOG	F: CGTGTGCCACAGCCAATG	63
	R: CCGCCGGAGAGAGACCTT
MYHC	F: GAAGGAGACCTCAACGAGATGG	138
	R: ATTCAGGTGTCCCAAGTCATCC
ANKS1B	F: TCCATTGAACTGGGTGAC	134
	R: ACACGCTTCCGATGAC
KCNK2	F: TGGTTGGGCTTGCTTA	126
	R: CGTTGGCTGTCCACTCT
LRRFIP1	F: TTGGTGAGTTAGCGTTATT	83
	R: TTCCTCCTGTCCGTCT
TOB1	F: CGGTCATAGAACAAGCA	98
	R: CTCAAATGGGTCAATCC
PLCL2	F: GGAATCCCTGCTGACT	173
	R: GTGTACTGCCCGATAAA
SGCD	F: GTCCTCACTCGCCTTGT	123
	R: TGCTCCGACTACCACTTC
LMO7	F: TGATCTCCCAGTCCCA	163
	R: CTTAGCTCGTAGCCATTC
β-Actin	F: GTCCACCGCAAATGCTTCTAA	78
	R: TGCGCATTTATGGGTTTTGTT
GAPDH	F: CCAGAACATCATCCCAGCGTC	136
	R: ACGGCAGGTCAGGTCAACAA
miR-128-3p	TCACAGTGAACCGGTCTCTTT	/
miR-148a-5p	AAAGTTCTGTGACACTCAGACT	/
miR-20b-5p	CAAAGTGCTCATAGTGCAGGTAG	/
miR-218-5p	TTGTGCTTGATCTAACCATGT	/
miR-460a-5p	CCTGCATTGTACACACTGTGTG	/
U6	Included in the kit	/
Universal downstream primer	Included in the kit	/

## Sheet: Table S3
Table S3. the sequencing expression (TPM) of ten circITSN2 variants (Reference genome Gallus gallus 5.0)
circITSN2 variants ID	Layer E10			Broiler E10			Layer E13			Broiler E13			Layer E16			Broiler E16			Layer E19			Broiler E19
NC_006090.4:104695922|104700716	133.275	0	0	0	429.176	237.453	447.193	0	709.045	1940.98	0	558.804	0	1009.33	2737.19	3402.88	214.396	126.724	1006.28	87.2377	677.714	1712.55	1682.19	1399.9
NC_006090.4:104699923|104700716	0	0	0	0	0	0	545.726	0	0	0	0	0	0	0	0	0	0	0	0	0	0	0	0	0
NC_006090.4:104713322|104719210	0	0	0	0	0	0	0	0	0	0	0	0	0	0	0	10.1971	0	0	0	0	0	0	0	0
NC_006090.4:104713663|104714974	3485.16	4254.25	3666.24	3941.28	3741	3104.71	4833.58	4201.35	4764.16	5936.46	4582.37	3653.2	4603.2	5991.04	5938.08	13425.4	8409.7	9168.34	7894.27	9429.27	8648.27	7188.58	7780.46	6764
NC_006090.4:104713663|104716586	0	0	0	0	0	0	0	0	0	0	0	0	0	371.836	0	0	0	0	0	539.924	0	488.691	354.125	415.213
NC_006090.4:104713663|104716599	449.874	1297.37	1242.28	587.02	1086.52	661.261	1630.27	1626.97	1944.64	1982.79	642.497	1313.64	2923.43	3163.66	1926.62	3997.75	2287.4	3785.69	4259.48	4461.27	4142.49	3855.81	4215.26	3159.07
NC_006090.4:104713663|104717714	0	0	0	0	0	0	0	0	0	0	0	0	0	0	0	0	0	0	0	0	0	0	0	190.285
NC_006090.4:104721851|104732545	0	0	0	0	0	0	0	0	0	0	0	0	175.476	119.78	0	0	0	143.552	145.907	108.704	221.321	87.457	103.704	96.2617
NC_006090.4:104722131|104732545	30.7115	29.5224	15.144	52.0962	44.5041	45.1423	284.417	170.304	245.085	264.832	234.971	186.255	97.3531	307.347	434.878	492.015	359.948	356.994	249.042	114.586	227.924	223.195	266.996	250.443
NC_006090.4:104722788|104732545	715.867	436.921	376.531	581.22	281.753	453.491	1088.92	946.078	2151.11	1158.41	1363.18	1572.23	3311.42	2455.43	3135.35	3557.39	2559.1	3358.03	3036.44	3425.87	2966.12	2638.97	2486	2722.66

## Sheet: Table S4
Table S4. The predicted target miRNAs of circPPP1R13B
Target miRNA	MFE(kcal/mol)	Seed compete	Position
miR-106-5p	-23.7 kcal/mol	7mer-m8	150
miR-128-3p	-17.8 kcal/mol	7mer-m8	100
miR-130b-5p	-20.7 kcal/mol	8mer	328
miR-144-5p	-13.6 kcal/mol	8mer	227
miR-148a-5p	-18.7 kcal/mol	7mer-m8	139
miR-153-5p	-16.6 kcal/mol	7mer-m8	188
miR-1583	-29.5 kcal/mol	7mer-m8	378
miR-17-5p	-26.0 kcal/mol	7mer-m8	147
miR-1769-5p	-17.3 kcal/mol	7mer-m8	58
miR-20a-5p	-24.5 kcal/mol	7mer-m8	150
miR-20b-5p	-24.8 kcal/mol	7mer-m8	150
miR-218-5p	-18.7 kcal/mol	7mer-m8	136
miR-23b-5p	-17.0 kcal/mol	8mer	312
miR-302b-3p	-19.8 kcal/mol	7mer-m8	161
miR-302c-3p	-19.2 kcal/mol	7mer-m8	151
miR-302d	-20.8 kcal/mol	7mer-m8	160
miR-455-3p	-29.3 kcal/mol	8mer	181
miR-456-3p	-27.6 kcal/mol	8mer	34
miR-460a-5p	-15.8 kcal/mol	7mer-m8	47
miR-6551-3p	-24.2 kcal/mol	7mer-m8	375
miR-6556-5p	-29.4 kcal/mol	7mer-m8	124
miR-6614-3p	-20.4 kcal/mol	7mer-m8	216
miR-6641-3p	-23.2 kcal/mol	7mer-m8	392

## Sheet: Table S5
Table S5. Embryonic down-regulated miRNAs in skeletal muscle development (SRA database with accession number PRJNA516545)
Gene ID	E10	E13	E16	E19
let-7a-2-3p	21.3468	10.1566	5.36113	4.81558
let-7c-3p	48.5701	22.4597	8.22506	3.22905
let-7d	41.9185	73.2348	37.6235	30.5781
let-7f-3p	1.38001	2.40373	1.08599	0.932423
let-7g-3p	1.61036	2.20267	1.44124	0.806461
let-7i	30227.2	33640.2	25191.9	21595.9
miR-100-5p	32922	22980.4	18641.1	13781.4
miR-103-3p	3626.17	2263.93	1521.26	1291.63
miR-106-3p	813.149	515.693	264.895	192.698
miR-107-3p	398.839	259.898	170.565	152.177
miR-125b-3p	717.367	571.858	419.752	275.681
miR-125b-5p	8304.46	6380.19	5789.72	4489.25
miR-128-2-5p	8.34308	4.93907	2.04677	1.40018
miR-128-3p	6538.27	6050.94	3755.14	2743.63
miR-1306-3p	77.5267	84.2514	58.037	39.377
miR-130b-3p	4274.68	3819.71	2989.61	2343.15
miR-1397-5p	1.57753	1.06749	0.298501	0.120238
miR-144-3p	24.6544	32.0198	24.2694	16.0334
miR-1456-3p	0.233493	0.45667	0.116335	0.0812957
miR-1458	5.2671	2.2288	0.139225	0
miR-1467-5p	0.893005	0.835521	0.358089	0.117598
miR-147	4.29032	2.9805	2.29192	0.943753
miR-148a-5p	104.059	82.3643	58.5213	31.8764
miR-1550-5p	0.727984	0.286953	0.159276	0.0389424
miR-1552-3p	82.6346	75.7599	42.6837	21.2696
miR-1552-5p	190.239	159.373	80.345	60.0619
miR-1561	0.334447	0.812403	0.229266	0.0363027
miR-1569	1.90075	1.49132	0.994628	0.900303
miR-1574-3p	0.486993	1.38263	0.619893	0.153901
miR-15c-3p	6.15947	4.73933	1.73578	1.13847
miR-1602	0.740467	0.318879	0.385702	0.153901
miR-1604	1.69786	1.01384	0.788051	0.579629
miR-1608	0.313506	0.15511	0.110091	0.0363027
miR-1609	0.21567	0.547548	0.132982	0.0839354
miR-1618-3p	0.691087	0.516643	0.418996	0.240476
miR-16-2-3p	3.67396	4.69183	3.93973	2.42027
miR-1625-5p	26.249	8.53266	2.54048	1.29809
miR-1626-3p	1.09366	0.706333	0.39687	0.186793
miR-1626-5p	1.2359	0.504457	0.122579	0.0778847
miR-1635	6.86649	3.65631	1.05894	0.497235
miR-1644	1.04646	1.73749	0.459097	0.192844
miR-1650	0.641699	0.625803	0.198813	0.0812957
miR-1651-3p	2.57149	3.35751	1.78364	0.905582
miR-1653	0.49323	0.405208	0.175923	0.0726055
miR-1662	109.724	94.9869	62.4564	39.1934
miR-1663-5p	1.27997	1.75618	0.979301	0.558837
miR-1677-3p	1123.69	365.464	154.294	129.263
miR-1677-5p	20.3996	8.74504	4.61997	4.44056
miR-1679	0.486976	0.140066	0.146789	0.044993
miR-1680-5p	0.866742	0.299723	0.145469	0.0363027
miR-1683	2.33081	0.554518	0.290938	0.190204
miR-1690-5p	0.95708	0.430749	0.178762	0.0389424
miR-1703-5p	6.25384	3.34591	1.34647	0.426498
miR-1709	0.872997	0.120093	0.0366971	0
miR-1720-5p	7.2806	2.43484	1.77436	0.910862
miR-1724	5.39146	2.75526	0.604566	0.349384
miR-1727	2.93126	2.13594	1.1471	0.634854
miR-1730-3p	0.737349	0.902315	0.175923	0.0363027
miR-1738	0.242857	0.200623	0.119175	0.044993
miR-1747-5p	13.6852	10.1292	7.87454	6.86271
miR-1751-5p	0.19879	0.450721	0.145469	0.0363027
miR-1773-3p	1.0571	2.06879	1.29917	0.580399
miR-1779	17.232	10.025	7.7302	5.70706
miR-1782	1.35779	2.0794	1.10416	0.680945
miR-1786	50.3892	37.5136	31.1208	18.7828
miR-1805-3p	20.9837	12.6272	7.48048	4.02649
miR-1805-5p	5.69249	3.9864	3.22412	1.29423
miR-181a-3p	316.742	318.665	218.978	155.077
miR-187-3p	98.4178	45.5608	10.1898	7.03852
miR-18a-3p	22.4716	13.2788	7.44513	4.44166
miR-18a-5p	205.664	116.356	82.4077	67.9019
miR-18b-3p	39.4432	21.9076	6.87632	4.77014
miR-18b-5p	59.7058	44.7107	29.2967	19.6975
miR-199b	0.0346939	0.1924	0.0366971	0
miR-19b-5p	3.3301	2.12669	0.944688	0.570938
miR-203a	777.154	1203.83	478.289	352.367
miR-205a	1082.27	315.205	174.831	144.261
miR-20b-5p	3249.82	2591.05	1477.62	1229.27
miR-2129	8.43141	2.49936	1.26552	1.00954
miR-2131-5p	211.441	100.79	46.4376	49.6816
miR-21-5p	43717.9	28132.4	17624.7	19367.2
miR-218-5p	2484.14	1396.51	1161.58	885.563
miR-221-5p	399.121	239.107	110.832	113.972
miR-222a	2268.73	1507.25	487.104	358.735
miR-301a-3p	28.8648	11.7349	5.98707	4.38071
miR-3064-5p	0.520745	0.212372	0.132982	0.114187
miR-30b-3p	2.13516	3.75625	2.08686	1.51282
miR-34c-5p	2.4821	5.50518	4.19035	1.22394
miR-3529	31.7472	12.852	11.314	7.34301
miR-3532-5p	2.84311	0.922436	0.450214	0.307802
miR-3534	0.233484	0.734528	0.241754	0.126289
miR-3536	4.11027	2.43653	1.92114	1.27686
miR-3594-3p	2.45584	1.21021	0.604002	0.270728
miR-365-2-5p	26.2199	18.8485	8.12366	5.41908
miR-383-5p	104.808	113.194	78.0401	54.4454
miR-460a-5p	639.226	391.901	240.508	189.55
miR-490-3p	63.45	34.8235	11.4009	5.66824
miR-490-5p	12.5387	8.32748	1.55625	0.758503
miR-499-3p	11.5631	19.5676	9.28649	7.8583
miR-499-5p	10790.2	15257.3	8151.5	5530.66
miR-551-3p	6.32602	1.89861	0.827024	0.865097
miR-6542-3p	24.0096	19.677	10.0666	5.23878
miR-6548-3p	5.28176	2.35329	1.7405	1.17741
miR-6548-5p	1.99952	1.00509	0.407273	0.415169
miR-6550-3p	2.88811	1.77257	1.83395	1.09534
miR-6555-3p	2.87561	1.70901	1.07711	0.351253
miR-6555-5p	5.50179	3.41061	1.9989	0.916913
miR-6560-5p	0.0978357	0.292902	0.0733943	0.044993
miR-6583-5p	0.296634	0.426202	0.290938	0.111548
miR-6590-3p	2.48833	1.79026	1.18379	0.829239
miR-6609-3p	0.850804	0.525302	0.169679	0.0389424
miR-6625-5p	0.312245	0.0414016	0.0429408	0
miR-6645-5p	0.996153	1.20939	0.75211	0.43937
miR-6648-3p	2.66528	1.45354	0.858807	0.448061
miR-6649-3p	0.564804	0.830538	0.463457	0.156541
miR-6649-5p	0.526983	0.646212	0.44397	0.399657
miR-6654-3p	1.58722	0.699131	0.488231	0.0778847
miR-6659-3p	0.939266	0.531251	0.30266	0.126289
miR-6660-3p	7.80238	5.72798	5.99291	4.59524
miR-6670-5p	30.5793	5.85714	0.678725	0.108908
miR-6680-3p	0.433207	0.0414016	0	0
miR-6694-3p	5.63498	2.4959	1.48683	0.319132
miR-7	1665.05	939.566	394.453	371.193
miR-7455-3p	0.490103	0.778547	0.281855	0.15918
miR-7460-3p	2.37239	1.16799	0.82363	0.171282
miR-7471-3p	0.167224	0.149161	0.0595874	0.0363027
miR-7477-3p	1.89636	0.988357	0.483507	0.116827
miR-9-3p	14.0319	9.71193	5.65848	3.60109
miR-9-5p	725.841	601.653	554.896	421.295
miR-99a-5p	41622.2	37122.6	28132.6	20793

## Sheet: Table S6
Table S6. Predicted taarget genes of miR-218-5p
TargetScan	miRDB	Intersection
HAPLN1	GLCE	GSKIP
NMT2	KCNH6	HIVEP1
SGCZ	KCNH1	RNF38
PRKX	XKR6	PTPRR
SHISA6	NMT2	HERPUD2
ONECUT2	CA2	WASL
KCTD9	HAPLN1	CTNND2
NPY1R	RASSF2	MBNL2
ZC4H2	SHISA6	DAZAP1
POMGNT1	FAM3C	MITF
SLC6A1	RNF38	TRIO
MDGA2	SGCZ	ZBTB34
MDGA2	ONECUT2	EXOC5
RPS6KA3	ALDH5A1	LRRN1
ASIC1	43894	RAB8B
LMO7	ANKRD40	ELOVL5
CA2	KCTD9	DIP2A
RNF139	CLIP4	INTS6
TFAP2E	PRKX	ARHGEF12
SNX4	MAST4	THOC2
RAD52	PHC3	SOCS6
LMO3	PLD5	LDLRAD4
SH3RF1	MPZL3	UBR3
USP32	MDGA1	MIER3
SFMBT1	BCAT1	RFX3
NRXN3	FRMD6	CADM2
TBC1D8B	NPY1R	PLCL2
RNF103	RNF139	SEC14L1
HS6ST3	TNC	LIMD1
CCDC144A	ZRSR2	TOX3
RNF219	CADM2	THRB
CDC42SE2	VPS37A	CELF1
LHFP	ARL8B	BCL9
PEX5L	SFMBT1	GRIK2
L3MBTL3	BRINP3	APPBP2
KLHL29	SEC61A1	SDC2
KCNB1	MIER3	METTL21A
USP6	SLC6A1	USP32
TOB1	UBE2H	EPHA5
ROBO1	DCUN1D1	TCF12
TSHZ2	PUM2	FBRSL1
MAGI2	PSD2	KIF2A
RAB8B	SHC4	KCNQ5
GALR1	ZEB2	ZBTB20
STXBP1	C3orf70	HLF
DCUN1D1	USP32	RET
UGT8	KCND2	RNF103
RABGAP1L	LINGO2	TSHZ2
ST8SIA4	CTTNBP2NL	SLC12A2
SHANK2	NAV3	SERTAD2
LIMD1	RDH14	YY1
SH3KBP1	GFRA4	SV2B
UBE2H	SH3RF1	PPARGC1A
BBX	ZFYVE28	CCDC6
FBRSL1	KCNB1	PIEZO2
TRPC3	PIEZO2	SATB2
PLCL2	CREB1	SLC35F1
CACNB4	RNF103	ANKS1B
TPD52	CHST8	AFF4
BMI1	EIF5A	SNX4
PIEZO2	PPP2R2A	RGS20
ELOVL5	ZBTB1	PSD2
RET	EXTL3	SH3KBP1
ZFY	ELFN2	TANC2
GUCY1A2	COPS7B	CSMD3
PRKG1	ZMIZ1	ASIC1
NF2	KLHL29	SPAG9
SPHKAP	NFATC3	BICD1
LGR4	ZFX	LRP1B
C16orf70	HIVEP1	ROBO1
FOSL2	RRP1B	TTC39C
HIVEP1	CDC42SE2	STXBP5
GRM3	PDE7A	PRKX
HS3ST2	THSD7A	EBF3
PLD5	ROBO1	IMPAD1
COMMD3-BMI1	KIF21B	PKP4
KLF9	NPAS2	MYO5A
CPNE8	GPAM	PLD5
DPF3	SERINC3	CLK3
CELF4	BBX	PAK3
FAM196A	COL4A3BP	PPP2R2C
LRRFIP1	SLCO5A1	FOXN2
KCNN3	L3MBTL3	EBF1
GSKIP	ARNT	COL4A3BP
PPP4R2	UHRF1BP1L	NPY1R
SPRED2	DNAL1	DPY19L3
CLK3	ELOVL5	SGCZ
EBF3	COL19A1	MAN2A1
BIVM	CARMIL1	CBX8
SENP1	LRRC7	GRM1
BAI3	RCOR1	NFATC3
CTNND2	ANO3	LRIG1
GABRB2	TRHDE	TXNDC5
RCOR1	SLC38A10	TRHDE
ZFYVE28	TOX3	RASGEF1A
MBNL2	RABEP1	RIMS1
TMEM132B	FAM126A	NMT2
LRAT	PAX5	FCHSD2
KLHL11	RGS20	SETBP1
BCL9	TRIM67	WDR26
PAIP2	KCNS3	NRXN1
VASH2	KCNMA1	NAA15
ZNF654	NOX4	ORC5
DPP6	HECW1	GLCE
GLCE	ZC4H2	SHC3
RIC3	SEC14L1	INHBB
RNF220	KLHL11	KLF9
COL4A3BP	C2H6orf52	FIGN
FAM175B	PRKG1	SLITRK6
FOXN2	PEX5L	KCTD9
LRRN1	GDE1	RAPGEF4
KCNAB1	RELN	LRRFIP1
TP53INP1	ODF2	CNOT2
ROBO2	HOOK1	CTGF
SGCD	SLC2A13	DPP6
SPSB1	CDH8	SEMA6A
RELN	PCSK2	SPAST
SLC17A6	GNB1	RNF165
TMEM163	SERTAD4	BBX
C5orf15	CCDC177	IDH3A
ZFAND4	TBC1D8B	COPS7B
RHOBTB1	EBF2	WDR47
ARF6	PKP4	ZFX
AGAP1	LMO3	KCNH1
EIF3J	INTS6	TPD52
PHF6	SLCO1B1	CPNE8
HS3ST3B1	B3GAT1L	LGALSL
PSD2	FEM1B	NPAS2
USP34	GATA3	PTPRK
NPAS2	ASIC1	MTF2
PAX2	SLC16A7	VASH2
PTPRN2	CAMK4L	FAM20B
FAM3C	ARRDC1	FAM3C
AP1AR	GUCY1A2	KCNK2
SERTAD2	PLPPR4	LMO7
SATB2	MYT1L	ZC4H2
PPP2R2C	MIIP	GRM3
MIER3	BCL9	RCOR1
SETBP1	RHOBTB1	TNC
NRXN1	BRD3	DOCK9
RAB6C	FLRT2	DLG2
GNB1	ROBO2	SESN3
UBE2E2	KCNQ5	PUM2
SLC22A23	GFOD1	SASH1
DNAJC13	SYS1	SHISA6
LRRC16A	TTYH3	SLC22A23
GRM1	LGALSL	CACNB4
RNF38	INSYN2	GPR137C
CCDC64	RUFY2	USP31
PUM2	PPP4R2	PHF6
KAT8	LARP4B	PRKG1
HLF	RPS6KA3	BIRC6
TCF12	MBNL2	SLC6A1
TENM3	ZBTB34	SERTAD4
LRIG1	MAGI2	SERPINI1
RABEP1	ADGRL3	SLC17A6
ZBTB34	IMPAD1	SORBS1
PPP2R2A	ROM1	GUCY1A2
TXNDC5	LIMD1	BIVM
PTPRK	DAAM1	HOXD10
NFIA	HPS4	MAGI2
KIAA2022	RAD51	JMY
LPPR4	FAM129A	DCUN1D1
GNAI3	CD226	CREB1
TLL1	ATXN10	MYT1L
RGS17	ANKRD50	VPS37A
KCTD16	FAM20B	CNTN1
ARHGEF12	SOCS3	SLAIN2
SEC14L1	JADE2	CEP85L
ACSL1	ADGRB3	PPP2R2A
SPRED1	PRDM11	EIF3J
NFATC3	TTC9	ACSL1
EXOC5	USP34	ZFYVE28
CTGF	RAB1A	USP34
MYT1L	GRSF1	ANKRD44
HOXD10	CABLES2	UBE2H
ADIPOR2	GRM1	PDE7A
SKIL	PIK3C2A	LRRC7
MOB1B	PGM3	CA2
PDE7A	PAIP2B	WDR44
MCC	PCMTD2	EXTL3
PDGFRA	PURG	RABEP1
EXTL3	KCNB2	MCC
DLG2	SOX6	ARHGAP5
EFNB2	RFTN2	PTPRA
CNOT2	EPPKL	SHOC2
STXBP5	PTPRA	KCNH5
PHF17	ITPRIP	KIF13A
MPPED2	MB21D2	SOX6
KIF2A	ASAH1	KLHL29
C6orf62	KIAA1549L	SGCD
MAN2A1	SHANK2	TMEM163
VPS37A	UBR3	FLRT3
PURA	PREX1	LMO3
CADM2	SLC6A17	RNF139
POTEM	TANC2	ROBO2
ERC2	DNAJC13	RAPGEF2
CNTNAP2	LRRC1	NAV3
CNTN1	SLC27A1	SMG7
TOX3	MYO1C	RNF219
SLITRK6	LGR4	SHANK2
SPAST	ZDHHC2	PPP4R2
HOXA10	DCBLD2	PTPRM
POTEG	PTPRK	BRPF3
MTF2	CDH10	HS3ST2
UBE2G1	C11H16orf70	KCNB1
CSMD3	MYO5A	WDR48
WASL	SATB2	NRXN3
PTP4A1	RNF219	STXBP1
NAV3	GALNT11	RABGAP1L
SLC12A2	SH3KBP1	KCTD16
RUNX1T1	TNR	HS6ST3
TCF20	ADAMTS19	RAB1A
DAZAP1	HERPUD2	CDC42SE2
SPOCK3	TFAP2E	SH3RF1
ZNF462	TIPRL	L3MBTL3
CTTNBP2NL	EGFR	ZNF654
SREK1	SLC17A6	SPHKAP
GOLT1B	NAPEPLD	PTP4A1
SOX5	ZDHHC15	SHC4
FAM20B	GPRC5B	SREK1
UBR3	SCAF11	PDE8B
GPRC5B	LRRN1	KCND2
SNCB	ZNF800	GNB1
ARID4B	CPNE8	CABLES1
KCNQ5	MAF	SLCO5A1
LARP4B	SYT13	TLL1
TXLNG	IL34	TMEM132B
LDLRAD4	GNAZ	GPRC5B
LRP1B	THOC2	KLHL11
BIRC6	KDM6A	UBE3A
ELL2	CABLES1	ARID4B
RASGEF1A	TP53I11	SFMBT1
GRIP1	ARHGEF12	UBE2V2
ITSN1	SERINC5	AGAP1
RIMBP2	BCO2	SPRED2
MSI2	SAMD9L	POU3F3
ZFX	CHRM2	JDP2
LRRC7	PRLR	CNNM2
TTC39C	CDX2	PEX5L
TACC1	MFSD4A	BCAT1
SLCO5A1	SERTAD2	LARP4B
SOCS6	MITF	SALL3
DPY19L3	NRXN1	LRAT
EBF1	IKZF1	RELN
WDR26	CNDP1	SERBP1
THOC2	DOK6	CTTNBP2NL
PHF15	AGAP1	ONECUT2
CDH2	LOC107055427	LGR4
ACTN1	CTBS	RHOBTB1
KDM3B	ANKFY1	CELF4
INHBB	LOC421690	GOLT1B
RHOQ	CSDC2	TBC1D8B
BAZ2B	STXBP1	INSIG1
ASAP1	ABHD12	TRPC3
SEMA6A	C2H6ORF62	TOB1
PAN3	TOB1	RPS6KA3
LHX1	TRAF5	TFAP2E
SORBS1	GET4	DNAJC13
KLHL13	USP31	RYBP
EPHA5	GSKIP	ST18
PTPRM	VAT1	FRMD4B
TANC2	ACSL1	HAPLN1
IMPAD1	GLIS3	SNCB
RORA	BCL2L13	HECW1
PTPRG	MAP3K10	TMTC2
GJA1	SLC12A2	MEF2C
KMO	FILIP1
TMEM184A	DIRAS2
SLAIN2	RAB30
RNF165	EBF1
WDR47	SLC18B1
WDR44	TXNRD2
ORC5	WDR47
RBM47	SKI
FRMD4B	TMEM189
FGFR2	B3GAT1
RORB	TMEM169
SERBP1	RALY
ST18	HS6ST3
NAA15	JMY
THRB	TMEM74B
KCNJ6	TRPC3
YY1	CHCHD2
BICD1	INSIG1
APPBP2	ST8SIA5
TRIM71	SDC2
SASH1	LOC107055396
ADAM10	BICD1
TMTC2	HS3ST2
CELF1	FOXN2
KCNK2	INPP4B
NMNAT3	KCNK17
SV2B	TTBK2
SERTAD4	PSTPIP1
CACNA1G	LMO7
DOCK9	C14H7ORF62
KCND2	TTC39C
SLC38A1	RAB8B
UBE3A	EXD2
ANKRD44	RNF111
CLCN3	SORBS2
GPR126	ABRAXAS2
ROCK1	RAB3IL1
CNNM2	MYPN
METTL21A	DCLK1
BRPF3	SLC22A23
PUM1	INO80
ARPP19	ERRFI1
USP31	KALRN
TAOK3	RNF144B
RAPGEF2	ZMAT4
JMY	EDN3
CEP85L	ACSS2
RGS20	WASL
KIF13A	PDE8B
AGO2	KCTD15
CHD6	SNX4
FCHSD2	HVCN1
ATXN2	NTRK2
KCNH5	PTPRM
PCDH1	MAFG
PAK3	PALLD
XKR4	SERTM1
KCNA1	GZF1
KIAA1429	GRIK2
SYT1	HERC4L
ARHGAP17	NFATC1
YPEL2	FBXO41
COPS7B	CCNG2
SOX11	NAT8L
DST	TRPC7
RIMS1	KCTD16
PTPRR	NAA16
CREB1	GMPPA
ZRANB1	B4GALT4
SERPINI1	RET
AMMECR1	LRIG1
GRIK2	LYSMD4
INSIG1	NRXN3
FLRT3	C1orf53
TRIO	ARID4B
SHC4	ZNF654
SOX6	CEP55
NBEA	LHFPL6
LHX9	NEXMIF
PCGF5	WDR26
FAM63B	KCNAB3
ARHGAP5	RABGAP1L
FRMPD4	CCR6
MCAT	SNAP47
HECW1	KLHL4
AGO3	ARFGEF3
PAG1	FBRSL1
SDC2	NSF
FRMD4A	CNOT2
RFX3	CACUL1
RPS6KB1	ISM1
HMGB1	PRG4
AFF4	ZBTB20
SPAG9	SPTSSB
MYO5A	MUC2
SORCS1	ANKRD27
KPNA4	HLF
SALL3	ANKS1B
PTRH2	EGR1
FIGN	RIMS1
DACH1	WDR48
CPEB2	CDS1
PSME4	GPRIN3
HERPUD2	RAPGEF4
SMG7	SCIN
UBE2V2	KCNK2
INTS6	SLAIN1
BCL11B	SERPINI1
FUBP1	TBC1D30
FBN2	FAM208B
HIC2	PLXNA2
WDR48	ZBTB47
ADRB1	FAM155A
SLC35F1	CERK
PIAS1	TMEM97
CALM1	SLC9A9
JDP2	SEMA6A
ATRX	DYRK3
FOXP2	GNA12
MEF2C	MPZL1
MBD5	CNNM2
CDH4	LOC420992
SIK2	OR51E2
PPARGC1A	DLG2
RAB1A	ACSL6
DIP2A	C8H1orf52
LGALSL	PRR5L
PLXND1	TRADD
MARCKS	MKX
CABLES1	ADARB2
LRIG3	CBX7
SESN3	SPRED2
LPHN3	CAPN3
PKP4	LTO1
POU3F3	SGCB
TNIK	FAM171B
CCDC6	GPR173
AHSA2	FAM65C
PDE8B	CACNB4
RAPGEF4	PRPF39
SHOC2	IFIH1
RBBP7	KLF9
ANKS1B	MAN1A2
RYBP	UBR2
REPS1	DPH6
MITF	BIVM
IDH3A	GNB1L
DR1	TMEM121
TNC	FUT9
GPR137C	ZNF644
ABI2	ENPP3
KCNH1	PPP2R2C
CTNNA2	PEX11G
SLC24A4	LRRC57
SHISA9	DOCK3
CCNK	APPBP2
USP9X	BIRC6
RPL31	ECD
SMPD3	MAPK8IP3
BCAT1	SH3PXD2A
PTPRA	CREB3L2
TBX15	EXOC4
TRHDE	GAPVD1
SHC3	PTP4A1
ZBTB20	SEC23IP
CBX8	FCHSD2
ELMO1	VASH2
DDX6	PI15
	ADSSL1
	AKAP1
	TRIO
	RECK
	EPHA8
	LDLRAD4
	RCN1
	RNF32
	TMEM132B
	ABRA
	DAZAP1
	TMEM163
	CLMN
	C14H7orf26
	KIF13A
	MIER2
	SMYD3
	PDCD6
	LOC107057318
	PTPRD
	TP53INP2
	LDLRAP1
	KLHL1
	ADGRB1
	GIN1
	CAPS2
	ZC3H11A
	ZBTB39
	TTPAL
	PIGV
	KCNT1
	SORBS1
	CEP85L
	C5H14orf37
	CHFR
	CNTN1
	SLC6A11
	PLCL2
	KCNH5
	FAM168B
	TSHZ2
	BZW2
	CLK3
	VPS29
	MAGI1
	CFLAR
	PLEKHM3
	SLC35F1
	AGPS
	TCF12
	GPER1
	ANKRD44
	ISX
	PHF6
	MAN2A1
	NAA15
	SPAST
	WDR33
	SASH1
	SLC1A2
	SLC24A3
	PKNOX1
	NAPG
	DACH2
	DISP3
	TULP3
	C5H11orf58
	LRRFIP1
	MICALL1
	METTL21A
	CHCHD3
	LOC423629
	LRAT
	GALC
	KCNK7
	SFT2D3
	KIAA1143
	SESN3
	TBC1D8
	TMEM129
	ST18
	CACNB2
	PANX2
	CTNND2
	UBE2Q2
	PPP2CB
	MEGF9
	NAP1L4
	CCDC3
	JMJD4
	ARHGAP5
	SLITRK6
	RMDN2
	ZFYVE1
	CHST3
	COL4A2
	SYNE3
	MYH11
	MAPK10
	NKIRAS2
	MSANTD3
	NOTUM
	INSR
	FKBP9
	ATG13
	TBL1XR1
	SRC
	C10orf143
	PDE1C
	SLC7A11
	ARHGAP32
	PDC
	FRMD4B
	KCNJ12
	DPP6
	EIF3E
	RBM18
	SEC24D
	CHSY3
	JDP2
	PPARGC1A
	SALL3
	TLL1
	SELENON
	TTK
	NMRAL1
	TPH1
	DAB1
	EPHA5
	DIRAS1
	GEMIN2
	RTN4
	LRRC26
	CHL1
	C14orf132
	LOC415780
	TMCO4
	CLDN18
	CAPN14
	KLF12
	C12orf75
	CEMIP
	MCC
	NFE2L1
	TPCN1
	SP4
	CCDC6
	SHOC2
	KCNA6
	UBE2D2
	RFX3
	SPECC1L
	GABRD
	SLAIN2
	SLC39A14
	KLHDC8B
	C5H15orf52
	EXOC5
	KIF2A
	ORC5
	FAM167A
	ANK1
	GRM3
	IMPG2
	TJAP1
	LOC771515
	ACPP
	AP3M1
	PLXNC1
	GOLT1B
	NCBP2
	SDK1
	NUDT7
	IL17C
	SCRG1
	DDC
	DYNC1I2
	NAA50
	XIRP1
	DCAF10
	TGM2
	PCMT1
	CBX8
	SGSM3
	PRTFDC1
	FBXL3
	DPY19L3
	TAC1
	PCOLCE2
	TOP2B
	GDPD5
	PTPRR
	KCNV1
	LPAR3
	C13H5orf15
	AGO1
	P3H2
	GUF1
	OR52B2
	DUSP27
	ELL
	GTF2A1
	NKRF
	SS18L1
	CTGF
	PCDH19
	AKAIN1
	GUSB
	HEBP1
	PANK3
	SOCS6
	CELF4
	ZCCHC24
	NRCAM
	PPA2
	DOCK9
	MANEAL
	IRAK1BP1
	CIB1
	PCNX2
	BDH2
	GPR85
	THRB
	NOTCH1
	CTSO
	TROVE2
	ATXN7
	PTK7
	CNTRL
	MMP24
	PRRT1B
	NRAP
	SETBP1
	ADIPOQ
	SLC14A2
	ZFYVE21
	TSPAN2
	SLC35B2
	STX17
	STXBP5
	AFF4
	ZNF91L
	MAP3K13
	TMEM245
	FAM219A
	SCN4B
	MEGF10
	NDST3
	UBE2V2
	RAPGEF2
	SNCB
	H6PD
	RHOJ
	RNASEH2B
	SIRT4
	CZH18ORF25
	SHC3
	FLRT3
	BRAF
	LRCH4
	FAM53B
	NBEAL1
	ESM1
	CSMD3
	CELF1
	BOC
	AKAP6
	MEF2C
	SREK1
	KLHL9
	FBXL14
	SPINT1
	PDE1A
	CHMP7
	ASB14
	TNFAIP6
	PLCH2
	BRPF3
	TRIM23
	GRK5
	RASGEF1A
	DRCC1
	FIGN
	ESYT2
	LRCH1
	IL6
	ALS2CL
	NLK
	TRPS1
	SSBP2
	GRTP1
	SPART
	UBASH3A
	EIPR1
	C1H22orf23
	CAP2
	TANK
	KIAA1328
	GGCT
	EPGN
	DIP2A
	MCF2
	CMTR2
	CLCA2
	TPRKB
	GNAO1
	CXCL12
	HTR4
	SGCD
	TRABD2B
	YY1
	TMTC2
	WIPI1
	SLC7A2
	PGAP1
	MLX
	LRBA
	FER
	SMG7
	UBE3A
	CHAT
	SLC5A12
	EBF3
	SPATA6L
	REPS2
	LUM
	STARD4
	KIF15
	ARF1
	AOX2
	PITPNM3
	SYT9
	C18H17orf75
	UBASH3B
	SPAG9
	MYLK
	LOC101748744
	INHBB
	SYNGR3
	LOC769510
	HOXC10
	ANXA13
	LOC101749641
	ADAM33
	SLC40A1
	HECA
	POLG
	LRRN3
	KCNS2
	CREG2
	CCDC191
	MORC3
	C4H4ORF46
	SMARCD3
	INTS2
	KCNQ3
	BPGM
	TIAM1
	ETNK1
	FBXO8
	ZNF750
	PCLO
	BRF1
	OSMR
	RUNX3
	MOCS1
	EIF3J
	SH3BGR
	HOXD10
	LOC770271
	INA
	CRTAP
	ADH6
	RYBP
	CPA6
	BICDL1
	C2orf50
	ATP9B
	PAK3
	STK17A
	HSF5
	DTNA
	SLC30A6
	WDR44
	MXD1
	FLVCR1
	RMI2
	MTF2
	MYOCD
	SH3BP4
	NR2C2
	TMEM26
	CHAD
	KLF11
	LOC770548
	C11orf97
	SGCG
	RHBDL3
	SNX30
	DHX8
	REXO4
	RUNX2
	ATP8B3
	FOXE3
	KATNAL1
	GABRG2
	MFAP3
	IL12RB2
	RAB28
	BEND4
	LRP1B
	CORIN
	WBP2NL
	KDM3A
	ARHGAP42
	SLC30A9
	LOC418114
	ARHGAP11A
	CRB1
	GFPT1
	SPHKAP
	TRPC4AP
	RASSF6
	LXN
	IDH3A
	GPT
	IRS4
	DCT
	EAF2
	CCNY
	VTCN1
	LHX8
	SLCO4A1
	GPR12
	COMMD2
	RBKS
	PON2
	LOC107053700
	SNX8
	OTOP3
	TIMP4
	SHMT1
	STRBP
	MVB12B
	SV2B
	TNNT2
	MAN1A1
	GPR137C
	PCDH9
	FAN1
	ASB13
	ANKRD33B
	CUX1
	BHLHE23
	CDK6
	EAAT5L
	SERBP1
	VSTM2A
	ADAMTS5
	ARVCF
	RBP4
	WBP1L
	COMMD5
	CZH9orf72
	RNF165
	CIB2
	GPR161
	HHIP
	RGS7
	TRMU
	EYA1
	GPC6
	LRIT2
	ENTPD3
	POU3F3
	ITPRIPL2
	FNDC9
	FHOD1
	KCNH7
	TPD52
	GLTPD2
	DPP9
	NELFA
	LYPD6B
	PLK4
	SDCCAG8
	ENPP1
	PCNX4
	PIKFYVE
	GPR149
	TRMT61A
	TXNDC5
	C1H21ORF91

## Sheet: Table S7
Table S7. Embryonic up-regulated genes in skeletal muscle development (SRA database with accession number PRJNA516545)
Gene ID	E10	E13	E16	E19
AKAP6	8.81611	20.0681	24.3609	14.0176
BATF	0.526549	0.703151	0.835482	0.678509
ISM2	0.661152	0.870053	1.05946	0.86018
RPS6KA5	3.2842	3.85676	5.60705	4.626
SYNE3	5.44658	7.49486	9.21836	7.49685
SLC25A29	6.43446	10.0297	12.247	8.40872
SLC25A47	0.873133	1.29181	1.97409	1.2053
MBL2	0.465774	0.831972	1.69264	1.28356
OIT3	5.63496	7.85055	12.9456	10.9121
ALOX5	0.451005	0.736419	2.50078	1.13178
PDE6C	0.789055	0.960207	1.39699	1.0397
NEURL1	6.98134	8.26845	11.6171	8.02931
ENDOUL	0.412156	0.576701	0.796906	0.576987
ADRB1	0.139758	0.20369	0.338728	0.286132
LOC107056545	29.9915	69.7808	93.2798	58.2077
LOC107056571	0.275302	0.614502	1.57801	0.896557
LOC107056578	2.37103	3.27525	3.7917	3.34249
GULP1	6.50602	8.02192	10.559	8.02121
CPS1	1.09014	1.9958	4.35759	3.50055
LRRFIP1	17.3103	22.7425	28.2562	25.0783
MPP4	0.752876	1.19973	1.58878	1.21516
CCDC141	6.29237	11.1678	17.5812	13.8993
KLHL42	0.711761	1.08685	1.64522	1.19442
TFCP2L1	0.485956	0.879164	2.4315	1.2996
NCKAP5	4.17835	5.63175	8.32822	6.30023
LOC107056633	1.88527	3.1454	14.0251	5.96872
LOC107056637	1.55547	3.11427	6.39763	4.05885
DENND1B	3.25972	3.97399	5.03185	3.54794
BCAR3	3.8527	6.17092	7.15312	5.3618
CDKN2C	1.32684	1.95859	3.83277	2.09191
VAMP1	0.545254	0.629836	0.989479	0.665452
INPP5D	1.77002	2.33423	2.85191	2.44556
EPHB1	16.5694	22.8425	27.7036	18.691
LEPREL1	2.9441	4.33553	6.10687	5.53711
IQCG	0.134161	0.345385	0.460113	0.215558
ABCC5	7.02269	9.71767	14.1971	8.57116
LOC101747338	1.131	2.08892	4.2809	1.544
PLD1	3.80503	5.14594	6.39561	5.26195
PHC3	0.467869	0.649106	0.979563	0.800562
GOLIM4	0.91877	2.52031	11.9457	5.60646
LOC107056753	1.34105	1.88153	2.67846	1.9527
ANXA2	0.778151	1.13515	2.00067	1.6015
LRRC58	3.91533	4.97007	7.47577	5.92834
PLA1A	0.784107	1.36286	1.94599	1.5442
NLRC5	0.468695	1.26484	1.99357	1.20292
SIAH1	10.8047	13.8365	23.1007	18.6189
ATP2C2	1.30411	1.88973	2.77488	1.94759
LOC415922	0.823493	1.39532	1.77325	1.34892
PPM1M	6.09021	7.05964	14.9616	9.47741
PARP3	1.04222	1.53756	2.90274	2.07044
LOC101751708	0.434564	0.788864	0.900497	0.632198
LNP1	0.39442	0.505657	0.881585	0.566312
C1QTNF2	14.3304	26.199	37.5778	20.5374
EEF1A1	5.75662	7.40021	11.0316	8.60709
KLHL3	1.85218	2.79626	3.25956	2.55336
NPY6R	0.205322	0.436688	0.671969	0.448925
DCAF6	49.2614	60.5914	76.4499	64.0401
DUSP27	3.54092	5.58692	6.54856	5.40649
HAGHL	6.84725	9.90632	11.4922	9.90865
VWA3A	5.6529	14.7476	33.8207	21.2039
LOC771638	1.76765	5.62484	14.6594	5.56215
SDR42E2	0.558583	2.33982	10.2109	2.78339
VRK3	3.56594	4.57274	5.42178	5.0955
DNAH3	1.38531	1.45461	2.3047	1.76822
LOC107057028	0.842327	1.03759	1.487	1.04493
YPEL1	1.57339	2.02234	2.63048	1.81284
44444	17.0574	22.0148	28.96	21.5754
COMT	48.1102	79.5661	101.933	65.3186
LOC417013	2.7394	4.3718	8.49381	6.93327
BTN1	6.64329	11.2106	21.0125	12.8148
TRIM27.1	0.465272	0.781155	0.965332	0.751331
BG8	0.962997	1.11394	1.45637	1.06835
FCN2	0.28496	0.53471	1.01084	0.7709
ARRDC1	2.71246	4.27288	5.51029	3.7282
DAB2IP	6.17801	7.23314	9.27704	7.44085
SIM2	3.21192	3.73893	5.87545	4.52441
CACNG5	0.457075	4.64272	9.32867	3.51869
FAAP100	2.77642	3.53502	5.47886	4.24894
LOC422090	1.25927	1.94871	2.86143	2.39242
CASKIN2	2.39929	3.53073	4.73306	4.00823
LOC101747455	0.314013	0.502453	0.850398	0.721563
LOC770718	0.518859	0.93172	1.2404	0.929644
ZBTB21	1.47035	1.85482	2.3598	2.21834
UBE2G1	6.78799	19.4503	30.1501	18.014
ASL2	2.80746	3.6449	4.55785	3.29416
VTN	0.456012	0.694695	1.31729	0.64468
TRPV2	42.8741	51.5449	72.4119	55.0856
P2RX5	5.56386	11.9214	23.0127	17.0767
TRPV1	0.16272	0.176394	0.374441	0.248181
TUBD1	2.00312	2.43124	3.10698	2.21136
BCAS3	3.74559	4.68935	7.00786	5.05341
SNX21	6.35408	14.132	22.9333	18.2464
SALL4	0.578826	0.721429	0.964335	0.642033
PLEKHN1	2.7114	4.0551	4.6981	3.69892
EFHD2	0.748667	1.0643	2.67113	1.27634
ARX	2.14994	4.40335	6.76961	5.27012
ZNF703	0.217007	0.282747	0.37144	0.298846
C22H2ORF42	1.07531	1.29969	1.9655	1.66743
SCMH1	1.93909	2.47573	2.93691	2.42624
GJA4	0.980683	2.76016	4.06709	2.69532
SYNC	2.71488	4.05212	8.33538	6.34478
IGSF9B	0.082415	0.106958	0.173808	0.134915
PRPS2	18.1548	24.6715	32.3882	28.1135
LGR6	0.802308	1.61726	3.44572	1.19093
ETNK2	2.4497	5.24972	11.3551	7.07373
DENND2C	7.66564	13.1177	15.4228	10.6679
LOC107057520	5.11699	19.7637	23.3703	10.7587
PLCXD1	4.49516	9.24416	10.8222	6.85593
CNGA3	0.725749	0.887122	1.12139	0.791607
ATCAY	1.18814	1.45799	1.87297	1.56007
ALPK2	2.70375	4.02295	5.3221	4.49333
LOC100858799	0.645999	1.21063	2.17431	1.30954
GADD45B	14.6311	20.6651	34.217	23.1386
TRABD2A	0.22676	0.304395	0.470185	0.293951
KIAA1958	0.716942	1.2154	2.48982	1.06276
CZH9ORF84	0.633599	1.16151	1.78115	1.18564
DZIP1	3.882	4.76886	5.91781	4.51901
LRCH1	4.52197	5.08101	7.8181	5.75196
LOC100858752	0.619685	1.09829	2.13015	1.81408
LOC107050499	0.835982	1.08218	1.51713	1.25439
LOC101748797	0.430232	0.539108	0.825124	0.681278
SGCG	20.5116	26.0647	40.3878	25.0738
DGAT2	1.06829	1.96576	3.48659	2.61224
SMARCD3	9.54034	17.5143	22.6971	14.3643
XIRP1	27.7947	37.0026	52.6109	40.0391
LOC771888	1.15999	2.01775	2.6989	2.08478
PTPLA	10.995	18.9817	27.2624	19.672
TMEM196	0.51377	0.703596	1.00218	0.877387
TMEM117	1.05208	2.49144	4.08038	2.58306
SLC4A7	10.3932	12.7928	16.2019	14.76
TPPP	6.45225	10.2543	20.5054	15.043
LY86	7.28355	20.9669	35.7199	24.5787
DYRK2	22.2386	30.3445	34.3808	28.9669
ANKRD33B	0.196015	0.474411	2.60635	0.792055
COBL	2.94796	4.04031	5.55412	4.11934
TMEFF1	3.5534	6.58496	18.1271	11.1265
EYA1	8.79299	13.7006	18.8705	14.4709
ZC2HC1A	7.98518	9.9999	12.4719	9.59622
CPNE3	6.39018	8.22718	11.5861	10.038
CPQ	5.11705	7.91739	11.8603	8.56398
MTSS1	6.17109	12.9798	22.6912	13.0531
GPR20	4.47528	6.79517	7.82032	5.41744
LOC101752242	3.07209	3.68158	4.79102	3.68263
SLC22A7	0.280214	0.544695	0.997912	0.581832
HAL	0.191785	0.324015	0.77085	0.276901
TLR5	0.920578	1.46633	3.19619	1.65251
ESRRG	2.30278	3.60736	4.37174	3.02472
KCNK2	0.829145	1.40374	2.75435	2.10545
FNDC1	13.8801	28.4593	60.196	39.5904
PLEKHG1	6.49121	7.57397	13.5075	9.63115
IPCEF1	0.804968	0.985219	1.64109	1.22239
RNF217	2.85321	6.40546	10.2078	4.84304
HS3ST5	0.610155	0.830875	1.13194	0.930772
LAMA4	44.1658	60.9028	105.424	83.131
ADSL	46.6705	96.9536	180.257	149.411
NHSL2	0.414396	0.703961	1.40559	0.931577
SESN2	1.81183	2.69341	3.51841	2.93971
POF1B	3.42306	5.14937	6.50813	5.68662
CAPN6	3.64439	5.35881	13.2472	8.84355
MAMLD1	2.49881	3.31087	4.0713	3.6237
GUCY1A3	5.50825	8.19031	10.9258	9.74673
ASB5	9.59054	16.8941	26.6057	13.575
CSF2RB	0.923086	1.2014	1.44916	1.23962
RASGEF1B	2.87841	3.38824	6.43087	4.6669
LOC428754	1.36512	2.10276	2.67952	2.10141
EPHA5	2.33356	3.05787	4.0527	3.11678
ADH1C	0.40446	0.84493	1.32767	0.789473
NHEDC2	1.599	2.15355	2.75466	2.21063
SLC2A9	0.201636	0.408141	0.888358	0.424571
SH3TC1	1.58156	1.95209	2.67516	2.09119
MXD4	23.3854	28.2869	37.0478	27.0268
SPON2	25.9526	37.4771	77.6805	56.6709
RTKN	13.0093	18.0876	21.8853	19.3534
BDNF	2.22216	3.43361	5.92437	3.46877
OVCH2	0.805901	1.36943	2.06676	1.03053
MICAL2	3.34085	4.40871	5.10547	4.07477
LOC107053388	3.47463	4.00555	5.75749	4.77792
SYT10	0.265812	0.354591	0.647029	0.389012
RASSF7	0.872805	1.39465	3.11556	2.30773
MPEG1	0.964294	1.22036	1.7425	1.17954
MAPKBP1	7.15794	11.1886	18.9366	12.9285
PLA2G4B	1.22537	1.66692	3.35728	1.97446
SPTBN5	1.32638	1.58537	3.19348	2.15946
ZNF106	74.6059	123.745	166.636	115.371
STARD9	14.0361	21.6158	42.5468	30.795
TTC9	0.87439	1.29126	1.53752	1.11091
NFKBIA	6.04097	7.65636	20.6805	38.377
FOS	0.700151	1.00404	1.36511	2.92184
SPATA7	0.877474	1.30577	2.16497	2.42112
PTPN21	7.38152	14.9647	28.3033	29.0532
C5H14ORF159	3.7963	5.77545	5.83451	7.61123
ASB2	1.80042	5.09665	7.32524	13.2815
PLXNA4B	1.77224	3.72945	7.04451	6.37722
C14ORF180	0.579719	1.20188	2.43232	3.29344
ADSSL1	8.3158	13.2878	23.0369	44.3692
HSPA2	25.0269	48.9958	64.0341	108.913
PPM1A	10.4067	11.0522	24.9507	45.0338
SAMD4A	3.16152	4.35201	4.62433	5.31355
RPS29	807.919	917.653	980.582	1263.48
STYX	8.11482	8.34222	11.3566	17.4628
PLEKHC1	35.8799	42.9676	65.8579	74.9132
LOC107056491	1.70345	2.7945	6.21486	6.77893
LDB3	6.66426	16.3267	36.2417	50.0782
SFTPA1	0.30811	0.688819	0.753538	2.51477
SRRL	4.93742	12.6713	17.5961	22.5419
ANK3	7.72575	13.4945	19.6555	19.7946
MYPN	1.80814	3.47749	13.1399	16.7707
ABCC9	9.19277	12.6635	20.4505	21.9935
DDIT4	24.5221	38.9656	106.745	180.456
LRRC20	2.73678	4.41003	4.83692	7.01424
C10ORF54	3.42183	4.55727	5.22134	8.3743
KCNMA1	3.72551	6.83621	13.284	17.4779
PODXL	1.89924	2.33685	3.29748	5.57235
MYOZ1	11.3714	48.7542	247.49	421.786
CXCL12	15.6868	19.607	28.4137	38.6834
SSPN	14.6131	34.5657	73.9612	71.0709
EXOC6	3.56935	5.19982	7.50554	11.6864
HHEX	2.11124	2.22587	2.96374	4.40139
CPEB3	2.09454	2.86229	3.62145	4.69967
RBM20	3.56269	5.10108	6.50179	6.98379
BAG3	12.2456	14.0225	21.4365	25.2345
TACC2	3.35198	6.0343	11.5329	16.7827
BNIP3	24.8468	28.0733	43.5182	87.2768
MYL1	358.042	642.25	1520.93	3036.11
ERBB4	2.24279	2.37764	4.14759	5.63084
COL18A1	6.57381	8.27804	17.8869	24.3474
SDPR	9.91258	15.8936	32.8102	40.5899
AOX1	1.66299	2.77901	4.70393	9.38803
AOX2	0.143669	0.269809	0.669787	1.04621
CYBRD1	0.960231	1.92687	4.80263	5.06443
KBTBD10	65.9735	112.329	179.693	181.338
DES	112.997	190.533	300.722	302.87
LOC101751545	1.43355	1.8119	1.94855	2.35937
LOC424214	0.544866	0.998108	1.77254	2.78783
TMBIM1	18.4883	22.0426	24.4997	36.6895
TNS1	4.01095	3.61844	7.16753	12.7531
CCDC91	6.80483	10.7588	13.9804	20.5629
HNMT	2.23876	9.61416	36.8628	43.758
LOC424300	2.51331	4.43632	7.14379	6.94681
NEB	44.5056	85.0649	223.938	290.465
LOC107053893	9.68852	13.2513	25.9875	48.7058
LOC101748402	64.2399	148.03	404.501	436.742
VWF	4.30407	5.11079	8.25146	11.5957
CFHR2	5.17598	9.82408	23.5751	30.4776
CD9	4.05543	4.19458	8.94501	17.0625
RGS2	10.7984	14.0285	14.5276	16.8338
RGS4	2.53839	3.71277	4.95046	5.63441
RGS5	3.30188	6.55272	14.9127	22.4256
OLFML2B	7.73989	9.49879	17	24.5897
RP11-565P22.6	8.09422	12.8513	22.884	35.9144
CRIP1	9.45861	14.3496	18.999	32.2605
PDE4DIP	41.1273	74.7159	122.104	144.726
PRKAB2	2.88171	3.92905	4.11412	5.19433
KIAA0040	0.510473	0.73824	0.754956	1.27026
LRRC39	4.64838	5.72672	9.00828	11.0734
MFAP5	14.3584	29.6463	58.856	56.7688
CTBS	2.2625	3.86316	6.05655	5.52585
SPATA1	1.12519	1.24692	1.5945	1.80274
TTLL7	2.47632	3.45579	4.28647	4.29477
ADGRL4	5.57173	6.68082	9.92288	13.5358
DNAJB4	8.30184	10.8366	12.0027	13.4197
IPO13	2.63851	3.95263	3.97766	5.08094
KLF-4	0.660023	0.944941	1.00608	1.5082
AGBL4	2.62013	2.92486	3.80177	4.25697
ITIH5	7.2553	15.3374	31.1432	38.7713
FBXO40	0.622923	1.12255	1.85046	4.55893
PPAP2B	9.39987	11.9632	15.1068	19.838
PRKAA2	2.30126	4.56581	4.14229	6.77588
JUN	22.1652	25.9259	35.4659	52.4831
FOXD3	7.07223	18.9618	19.0716	32.4158
PGM1	13.1293	14.7052	21.4015	48.1145
GAPDH	1695.31	2123.52	2414.77	4267.9
PTGER3	2.73993	4.25404	7.23178	7.48996
MYO7B	0.149611	0.25345	0.507776	0.546817
KLHL30	3.76838	9.20929	16.8858	20.2637
ADIPOQ	0.730131	3.10274	16.5283	35.4154
ST6GAL1	3.02958	4.17913	11.3326	20.0576
IL1RAP	2.98947	3.45221	3.89457	4.71933
BCL6	2.63093	5.65367	11.2536	15.7026
LOC424918	0.369526	0.579042	1.00159	1.41739
SCHIP1	32.3472	41.8397	52.3882	67.1219
P2RY14	0.428957	0.852545	1.38535	2.00549
SLC28A2	0.395448	0.521273	0.719334	0.763835
FAM46C	5.0886	11.7472	29.1585	27.9345
ISLR	11.5184	10.8349	20.1934	33.7269
TPM1	118.773	271.453	595.152	1286.67
FAM81A	0.155973	0.585426	6.53906	9.44455
CCPG1	6.48277	9.68033	9.44577	14.7954
GATM	52.8035	150.473	541.21	846.049
PDE8A	2.34559	3.09437	6.62991	8.99398
FSD2	0.544272	3.0518	14.6122	16.4917
WHDC1	2.09283	2.68374	3.62346	3.93119
TM6SF1	2.08297	7.92023	27.6529	31.3211
RASL12	0.719184	1.70529	4.08908	5.4468
CILP	13.7346	21.9553	32.7025	34.8855
IDH2	102.364	121.302	131.329	175.224
LOC107056811	0.351313	0.878711	1.26605	1.77364
LOC107056812	12.561	16.1314	16.0967	23.7918
LOC415664	3.44304	6.44309	7.76898	9.60388
FHOD1	1.0917	1.6983	5.17737	6.84905
IL34	1.97804	3.03631	4.46353	5.53506
LDHD	1.8095	3.56596	5.24348	6.97353
LOC100859265	1.10475	1.68172	3.76831	6.50602
GPT2	3.28336	4.76078	5.65754	7.54428
LRP3	2.72204	3.24151	3.52585	4.28507
CDH13	11.5164	16.2256	15.2173	19.9116
GSE1	0.95609	1.15857	1.49189	1.77058
LOC100859840	11.1304	12.9051	12.9515	16.859
FAM38A	1.91643	2.91713	3.41401	4.37109
ANKRD11	2.83005	3.16774	4.01345	4.75797
LOC415852	2.48309	3.77605	4.3025	5.12314
DPEP1	0.504488	0.636466	0.811757	1.54423
DPT	2.17362	7.70347	18.3345	18.5428
RPL29	405.376	435.409	530.923	676.17
SMIM4	23.4873	34.4365	38.4585	62.2781
MAPKAPK3	8.99968	12.5721	11.3309	15.3809
MST1	0.90966	1.09326	1.30127	2.20547
TEX264	1.58742	1.80451	2.29677	2.81778
SEMA3G	4.23474	5.56561	6.71821	7.03653
SEMA3B	1.83656	4.50141	10.2906	14.1533
ST3GAL6	13.9644	13.4404	18.0247	22.6802
ECM2	16.2296	15.4757	25.6878	38.8172
FILIP1L	2.57765	4.62617	9.3096	8.16425
GATA2	0.19068	0.375048	0.566167	0.998281
KLF15	7.5446	12.798	12.3814	22.9496
SLC6A6	12.8575	13.1978	23.3193	34.4083
PLXNB1	3.31638	4.60194	7.42629	11.0365
CPNE9	0.492765	1.17349	1.46707	2.45628
LOC101748153	0.333148	0.582516	0.681856	2.62549
LAMB2	3.01961	4.56537	11.6341	23.9505
SLC6A8	9.84657	18.0962	18.1209	47.7954
BHLHE40	1.32323	2.24508	3.93128	9.57283
CAND2	7.92549	9.38465	9.94785	13.349
PLXND1	11.7585	13.8111	18.0552	19.6043
CYSTM1	6.48682	10.5108	15.6826	22.2773
PCDH1	4.51136	5.47152	6.50527	8.99824
LOC416169	0.649368	0.993976	1.97663	2.65809
GABRA1	0.767738	0.984652	4.61501	13.4664
ADRA1B	0.590853	0.82646	0.937402	1.4343
LOC416147	0.626046	0.867363	1.09513	1.13341
PPARGC1B	0.39445	0.610717	0.654611	1.21851
ARHGEF37	0.558593	1.78033	2.27532	3.43788
AFAP1L1	10.0418	18.1388	29.5589	28.8539
ADRB2	0.391102	0.610823	1.30134	1.69907
RP11-849F2.7	525.348	628.436	1002.01	1370.13
CREBRF	2.07569	2.31267	3.55131	4.16219
CPEB4	1.64365	2.94806	3.1973	4.93839
SGCD	8.53303	14.0117	18.4958	26.9858
PHYH	11.1279	17.043	21.7143	23.8472
CD74	9.58684	13.8827	26.0148	27.9969
LTC4SL	0.766856	0.909058	1.15307	1.43937
C10ORF10	0.156199	0.443916	2.04231	3.90584
FAM13B	10.3608	11.3212	17.3054	21.9901
LECT2	0.397297	0.560867	0.769371	2.36076
FNIP1	1.74763	2.0651	2.93235	4.08164
EGR1	3.24162	5.49745	8.55674	13.6979
PROS1	9.40165	12.5581	17.471	18.6217
SHANK3	0.949472	1.11258	1.31221	1.80663
BHLHA15	17.4226	23.3541	24.8687	36.4365
GPR146	0.584084	0.507821	1.14693	3.03821
RCSD1	11.7678	18.6086	30.4855	38.1974
CREG1	6.47209	8.30477	10.2292	19.8022
RASD1	0.568687	0.958726	2.5396	4.23922
LOC101750260	0.07676	0.125138	0.232458	0.217766
ILDR2	1.39494	2.14079	3.04478	3.91745
PKD1	7.53602	9.91373	17.2662	22.0956
LOC101750925	0.807348	1.00483	1.59044	1.82396
MYH11	4.43567	4.72551	6.488	8.80126
C14H16ORF96	0.271276	0.348007	0.391428	0.412014
ADCY9	15.7727	18.54	22.3625	25.8481
SRL	38.7015	92.3796	130.204	278.242
FAM173A	4.77349	8.21375	13.2322	12.6467
PPL	2.5338	6.32235	9.22088	18.6581
LOC770260	3.16252	18.6579	53.3844	106.971
ITGAD	0.509586	0.553443	0.684137	0.765307
CLDN5	9.88723	12.251	16.8693	20.8733
MMP17	3.51684	4.09676	5.31404	6.23546
RIMBP2	6.34044	10.3827	24.7304	27.2883
MLXIP	14.8461	17.9032	29.129	43.6026
MYO18B	2.30034	6.36299	13.419	19.823
USP25	6.31047	9.38409	11.8462	13.4169
GSTT1	10.3875	15.0724	37.3771	74.9985
OSBP2	1.70246	2.32925	4.09729	5.72569
TCN2	1.71716	2.21689	3.28927	4.61948
PLBD2	15.1785	16.6616	19.884	26.9097
LOC107057082	1.2183	1.86546	2.69353	5.7519
TN	0.142973	0.757275	4.44674	9.65126
BF2	1.32713	2.74948	6.44536	8.31608
BF1	0.729546	1.15692	2.22451	3.44586
LOC101747454	1.3279	1.82064	3.79429	17.3142
TAPBP	1.34565	1.8119	2.97047	4.07015
LOC107054716	1.29789	1.57473	1.60228	2.03392
LOC417293	1.67325	3.19455	4.08388	7.41324
LCN8	4.53227	8.8652	29.4819	51.8514
STXBP1	1.00112	1.20411	1.21183	1.58507
ST6GALNAC4	4.70635	9.67416	16.559	38.5608
ST6GALNAC6	5.90659	7.78617	9.58755	13.4508
AK1	29.3125	61.4589	127.11	581.592
PTGES	7.06977	10.2858	9.63638	13.3225
PPAPDC3	0.94431	2.7337	6.55104	8.4667
GFI1B	0.252064	0.419509	0.394706	0.590316
ADAMTS13	0.802557	0.913652	4.02804	10.5748
RXRA	1.24972	1.4027	1.60937	2.15134
AGPAT2	2.42001	3.50419	6.97438	7.91714
EGFL7	9.54523	11.5895	16.551	21.0607
CUTA	1.23135	2.69838	6.96159	14.0436
GSN	79.9824	91.4948	122.809	203.811
STOM	6.23959	9.47758	10.5148	13.9738
OLFML2A	12.4157	36.778	70.7268	95.4304
ANGPTL2	26.1433	38.9374	61.1513	64.0918
LOC107057144	0.546368	0.716465	0.762274	1.02302
DHRS7C	1.98609	5.45686	32.2606	68.208
MYH1A	51.2267	115.482	185.7	306.238
MYH1B	174.119	401.642	904.557	1019.67
MYH1E	1.07748	2.88672	10.4384	9.65866
MYH1G	163.344	204.524	292.714	351.133
MYOCD	0.29584	1.13556	2.41588	3.11286
DNAH9	0.150781	0.228652	0.401067	0.53373
PIK3R6	0.940325	1.15652	1.69282	1.97677
TEKT3	0.149316	0.250078	0.395541	0.492794
PMP22	19.9749	39.7272	81.9563	96.415
TEX2	1.04454	1.40365	2.02633	2.00313
PECAM1	31.5903	36.0369	60.9231	75.5629
MILR1	2.00533	2.20946	2.94665	3.27388
CACNG1	37.6479	112.428	153.845	223.589
ABCA8	1.76262	2.62689	5.15608	8.18678
BAHCC1	4.59405	6.66996	9.11209	12.0105
C17ORF89	15.2803	19.2145	24.6662	31.3755
ST6GALNAC2L	0.363148	0.4958	0.628314	0.618335
AATK	0.448662	0.606714	1.14789	1.69741
C1QTNF1	0.862644	1.04615	1.47267	2.53804
TOB1	5.82789	6.36305	9.92891	16.6856
MYCBPAP	1.69336	2.25973	3.32599	3.69585
CACNA2D1	15.5789	19.1105	26.8568	27.8447
SH2B2	1.11567	1.4994	1.95597	3.58447
HSPB1	18.5313	28.5711	49.947	53.2129
SLC43A2	4.03028	4.89135	7.07221	11.6126
SCARF1	3.15195	4.20331	6.18744	7.60647
SERPINF1	44.4644	78.5456	81.8861	107.961
LOC418544	0.33722	0.530555	0.585667	1.59753
LOC100858814	0.988588	8.03017	23.5127	41.5131
RPL23A	837.563	868.793	1068.24	1427.94
MYO18A	5.78652	7.06527	10.3168	16.3222
LOC107054765	0.451082	0.591933	0.841676	0.800391
CORO6	5.18888	8.48715	15.753	28.4599
SSH2	0.888489	1.23201	1.54981	1.53877
LOC101747587	555.545	661.186	766.007	897.543
LOC101749175	20.1422	22.8782	30.9839	33.2203
SIK1	5.11797	8.49092	12.2224	12.4269
PDXK	17.5644	24.1511	33.727	47.2185
MNT	1.37873	1.69158	2.06289	2.38588
LOC107057250	2.1765	2.90614	4.96111	8.47463
CD36	3.70087	5.34844	14.0916	31.4136
RALY	7.69731	15.5683	19.178	35.8341
SNTA1	7.21266	13.9449	22.3588	61.4032
MAOA	4.05765	3.95152	5.36284	7.09231
TP53TG5	0.168634	0.175194	0.206145	0.253504
HRH3	0.087695	0.117304	0.143078	0.227845
EEF1A2	57.7638	250.707	454.266	1265.01
UCKL1	0.887579	1.04188	1.26252	2.07928
FKBP1A	121.432	148.23	154.094	190.328
ANGPT4	1.86504	3.21728	3.22852	4.36575
TCF15	6.50439	9.8124	12.3624	15.7026
C20H20ORF112	1.33144	1.4421	1.88361	2.14206
KIAA1755	1.22827	2.12016	3.64387	4.57915
TGM2	5.26904	9.76006	16.2216	27.9824
TNNC2	627.886	1517.96	2646.69	3468.92
CEBPB	1.56062	1.38661	3.40342	8.49367
KLHL21	12.0113	16.5235	23.6551	22.4533
VWA1	13.2369	17.0734	23.164	21.8193
LOC419429	3.79424	4.41366	5.43375	9.46635
LOC428186	0.704834	1.84069	3.31964	5.53361
SLC2A5	0.802824	1.21911	1.92185	1.98517
GPR157	1.85026	2.60692	3.70512	4.75708
TMEM82	0.857965	1.18651	2.39419	4.02924
SPEN	2.80563	3.27723	3.91683	4.42344
NBL1	56.0402	76.0539	94.2081	114.246
LRRC38	0.404175	0.834434	1.33485	2.78407
WNT4	1.39538	1.81213	3.22022	4.63936
CLDN19	0.381936	0.678464	1.94593	2.87768
HSPG2	17.5059	24.0034	33.5881	51.9303
LOC107057364	6.94021	9.19982	13.0907	21.9986
DUSP26	6.20228	13.3283	27.3646	33.1971
EIF4EBP1	175.296	238.16	249.184	285.38
C8ORF4	7.88978	7.98082	12.9458	19.8535
ANK1	1.66764	4.65557	13.7414	13.1894
MTHFD2	8.57678	11.0385	18.5682	25.0611
LOC107049009	1.12243	1.25417	1.67817	2.11387
CNKSR1	0.467118	0.695441	1.183	2.31324
SMPX	9.38201	13.2089	25.4207	73.5123
FAM46B	2.09662	2.3503	4.2097	7.03856
LOC107055016	1.07945	8.53574	26.5782	43.316
TRIM63	14.5199	27.2476	43.3347	63.7413
LOC100859367	1.47113	1.72985	3.41157	4.77688
MAP3K15	0.481427	0.529919	1.51112	4.29557
TINAGL1	1.96494	2.85565	3.88851	6.80184
COL16A1	12.5484	12.4601	16.9161	21.9308
LCK	0.201396	0.266694	0.259631	0.387205
PABPC4	6.62666	6.10307	17.3541	37.3276
NT5C1A	0.221553	0.345918	1.89461	4.70302
TCEA3	1.18667	8.3199	27.4722	47.1675
PKNOX2	2.21908	4.09927	6.53832	6.35149
ROBO4	0.665638	0.78433	1.25416	1.64195
NTM	1.41133	2.83239	4.62021	6.19402
USP2	2.91437	6.44534	6.1094	10.2928
USP28	6.30742	8.48136	12.4392	12.1407
APOA1	14.7332	25.2078	79.6827	1403.94
SCN4B	0.778257	1.76876	4.8362	7.95903
PHLDB1	4.76939	5.39036	6.81266	7.54677
LOC100857251	0.666966	0.909932	0.971626	1.45882
LOC101750908	0.326251	0.575979	0.890577	1.18514
SLAMF8	0.831805	1.0258	1.42196	2.01453
PEAR1	1.23436	1.95595	2.2485	3.91717
IL6RA	2.97488	3.90048	5.95771	10.1366
RUSC1	1.59867	1.79136	2.08002	2.88483
LOC770126	2.27964	3.06921	3.26165	4.30724
DUSP23	6.6561	8.89893	8.91275	12.1255
CTSK	30.7226	35.6833	44.1459	53.6889
SEMA6CL	0.247258	0.339824	0.701341	1.3541
TMOD4	0.822434	1.39581	9.18301	29.9386
TOMM40L	32.1672	43.5447	39.8063	57.9847
CACNA1S	8.05611	22.5705	31.9659	57.9245
PPP1R12B	5.90511	6.77076	7.17034	10.1803
MYBPH	3.95845	8.15129	10.3922	21.8098
LOC395100	1.05559	1.11845	2.25759	3.71751
SHISA4	0.985041	1.57361	2.07167	3.68915
PSMA5	30.7976	32.7771	41.8049	66.3066
SYPL2	2.88897	53.6973	166.993	322.072
TMCC2	2.63786	4.3807	5.50534	6.4837
MFSD4	1.15559	1.64917	2.13531	2.56724
MAPKAPK2	5.76649	8.66001	15.4119	15.7107
G0S2	7.25143	33.3049	42.8452	75.9035
TRAF3IP3	0.327394	0.534532	0.583175	0.899258
RHOC	1.04463	1.59988	2.44727	3.62492
ANKS1A	1.65559	2.1302	3.04299	3.13738
IP6K3	3.60116	8.07179	16.4847	19.3071
APOBEC2	63.7767	118.975	140.211	172.813
TFEB	2.18056	3.17834	5.1199	6.9536
BTG2	10.7421	13.0861	13.8459	18.2005
FMOD	2.37972	4.47214	20.7573	37.5795
PRELP	7.34996	9.31343	17.2036	20.8303
FZD2	20.5133	23.0795	29.303	32.6052
SCN4A	0.142526	0.362912	1.9133	3.5999
ACE	3.59853	5.10303	18.5632	32.7506
PDK2	1.17965	1.95578	3.16253	7.14953
GNGT2	0.646444	0.600063	0.878186	1.35953
LOC107055296	1.94252	1.94998	2.51539	3.15327
PLXDC1	2.25871	5.46892	7.05961	9.5651
LRRC3C	0.339253	0.437917	0.567347	0.638311
CNP	2.27904	2.61093	3.86758	6.08312
PTRF	31.2147	75.0992	149.624	207.92
ATP6V0A1	4.33889	5.95684	9.63022	11.2397
RAMP2	8.88331	11.6942	15.5277	20.3252
AARSD1	23.4003	27.0947	27.9966	35.8869
NFIC	1.35617	1.4424	2.74618	4.70818
ZBTB7A	0.964807	1.32862	2.03739	2.30136
DAPK3	3.11087	3.10054	3.98291	4.74141
MKNK2	6.27552	9.46187	14.358	20.1769
PLIN4	38.6905	53.3124	64.5188	71.5224
FSTL3	0.598681	0.825478	2.87699	5.90909
MISP	0.345131	0.511519	0.715967	0.869975
LOC101750583	0.22354	0.286486	0.279416	0.40672
CFD	4.6407	9.62406	12.5532	15.9207
ATP5D	14.8436	15.9929	21.4325	25.7174
GAMT	18.3252	38.5599	104.378	169.4
ADAMTSL5	0.436163	1.30903	7.44883	26.8369
LOC107055350	0.314334	0.456521	0.462773	0.615965
OCLN	1.16598	1.42298	1.41476	1.83032
ANO8	4.24492	5.25283	6.98165	11.0364
SLC25A42	2.10209	3.59743	6.62274	9.63618
COMP	3.19504	6.82118	13.8852	26.2703
ARRDC2	4.0896	5.43596	8.36999	8.73786
INSR	4.07962	4.49263	6.07968	7.42991
TMEM38A	31.2507	50.3814	79.7741	110.835
SLC9A2	0.269048	0.683703	1.87143	2.09923
NFIX	1.70219	2.16686	4.15972	5.30159
CNN1	5.74632	20.8661	47.0166	54.7099
BCKDHA	5.29674	6.36454	8.06367	11.4579
RYR1	4.87114	8.9312	12.5423	24.8444
GRASP	2.05999	3.15843	4.4247	4.65138
ACVRL1	3.14418	3.34417	4.36454	5.17645
SLC48A1	7.78782	9.98172	14.7621	27.5025
RAPGEF3	6.28086	7.81718	7.76049	9.79761
SP1	3.74905	3.6198	4.85404	6.76659
ATF7	0.837789	1.19063	1.40819	1.46618
LOC107049263	39.3901	51.455	54.9353	61.0888
TMEM255B	0.138084	0.24074	0.464141	1.00828
UBAP1	2.33784	2.55971	2.89593	3.78358
LOC427400	0.298227	0.568413	1.18931	1.60208
LOC431653	0.207177	0.339812	2.33213	6.1375
KIAA1161	1.21815	1.88168	5.14321	7.90446
DNAJB5	2.08645	2.62578	2.59669	3.20748
RUSC2	3.31589	7.26988	8.80099	12.7944
MSMP	0.267795	0.585221	1.34017	1.73039
TPM2	863.737	1301.35	1181.74	2194.27
COL4A1	65.412	110.455	162.274	192.679
COL4A2	41.2321	64.9791	91.0487	127.07
RANBP3L	0.760466	0.66423	1.99522	5.1973
SEPP1	19.0481	26.3146	51.4841	64.7467
HSPB3	3.689	6.88923	24.5102	37.3807
CMYA5	5.42674	27.8822	139.259	142.791
PDE8B	0.173974	0.251507	0.236433	0.404019
ZNF366	0.468569	0.656281	1.04379	2.067
GDA	0.650527	0.837049	0.988088	1.29501
ANXA1	27.3917	37.417	54.9729	59.4227
PRKAR2B	0.718178	1.16366	1.56841	2.47885
FBP2	0.723771	0.922721	8.33509	25.808
AAED1	2.04639	3.07573	4.0685	4.9622
RFESD	0.444792	0.877529	1.27906	1.62157
RASGRF2	0.760393	1.32995	3.28351	3.39337
SVEP1	10.0515	13.2997	21.9478	25.2352
TEK	3.7172	3.55713	4.63253	5.70937
CCDC112	1.22987	2.08832	3.19871	4.89209
FEM1C	5.92366	8.53543	13.0288	12.2322
LOX	8.64059	14.2227	36.7255	66.2785
LOC769729	5.3198	7.49205	12.4281	17.3962
LOC101747860	0.425153	0.479844	1.34964	2.44432
LOC100859056	2.14099	2.44045	2.79671	3.53868
LOC101752154	0.76143	2.24027	3.53927	5.51344
LOC420362	2.37587	2.73433	2.99574	3.89003
WDR74	8.5169	10.185	14.0745	25.3427
PFKM	3.56647	12.1033	37.8774	85.2959
LMO7	22.0178	38.8777	69.9185	67.0957
LOC107049496	1.18144	1.61189	1.90333	3.4526
FLOT1	5.63222	6.67231	6.62444	8.49451
LOC101747902	0.768138	1.26024	1.62815	2.32675
COL1A1	33.4825	91.2168	279.651	400.384
CAPN1	2.00112	2.93232	2.87492	4.09473
CAPG	0.3491	0.458946	0.619697	0.608697
KLF5	1.63625	3.07547	4.2018	4.89522
PIBF1	5.70986	10.9914	14.8071	17.2078
LOC430862	4.49883	7.7251	10.2314	16.0558
HIF3A	2.92035	6.65549	11.5144	13.0685
LOC101748015	3.21647	3.51089	4.17984	5.72711
LOC101750635	0.427159	1.28258	4.54348	6.46758
LOC107049800	0.685913	1.52627	2.41023	2.54003
SRPK3	5.97883	16.975	35.426	44.3543
L1CAM	0.581584	0.847104	1.65268	3.04796
SGCA	8.37271	17.5291	22.641	35.6236
TNS2	0.723799	0.675889	1.24389	1.96271
TPT1	234.123	349.237	416.75	728.495
PLD3	1.18349	1.69766	2.55078	3.73157
LOC107049991	2.6638	4.2893	5.48061	7.15249
LOC107050031	2.22847	3.33615	7.5481	11.6452
LOC101751687	3.26882	3.90813	4.38592	6.54507
LOC107050086	2.74972	2.9799	3.82447	5.67049
LOC101748464	2.32544	5.01537	9.66104	20.3079
LOC426106	0.3497	0.442076	0.625491	0.651077
DMTN	1.10746	1.72087	2.13066	2.6178
LOC107050147	1.40092	2.10149	3.38946	5.86099
LOC101748756	2.85544	7.95985	14.2344	28.0967
MBD2	7.29678	10.6516	16.0093	17.9137
LOC107050398	2.99717	3.00232	4.71963	7.37371
LOC107050401	2.29854	9.47184	14.1607	29.9499
LOC428073	0.758548	1.8814	6.44274	8.04868
LOC107050549	6.92106	7.17422	9.37098	12.0845
LOC100859302	1.11418	1.30917	1.48572	1.94925
ATP2A1	3.67844	21.2191	100.516	340.817
LOC107050595	6.62484	16.9563	34.4183	56.7426
LOC107050621	2.58001	6.5529	11.6733	25.1181
PCOLCE	1.20778	1.26878	3.00772	5.36367
LOC107050697	1.12912	1.5794	1.86707	2.4341
LOC107050762	0.597101	0.743658	1.67757	4.16987
LOC107050785	3.73609	6.15997	11.0699	13.6236
LOC107050875	5.80681	19.3501	33.3114	47.5103
LOC107050926	4.64658	5.44012	6.66844	9.23875
LOC107050955	2.97237	5.31763	10.7069	13.5244
LOC107050959	1.55419	2.46558	4.48065	6.56578
LOC107050965	2.97275	4.40219	6.3221	9.40293
LOC107050980	7.41849	8.1219	9.45462	13.1739
RPL28	571.442	640.155	678.583	912.682
LOC107051014	0.481712	0.542003	0.624937	0.792616
TXNIP	5.86509	6.48132	21.7957	45.0848
STAT6	2.77432	3.00364	4.2058	4.92959
FLT1	1.57621	1.8914	2.76672	3.75286
LOC107051119	3.18996	3.5483	4.00016	5.51881
LOC107051134	30.5866	152.884	412.129	1377.3
LOC107051173	3.73898	6.57085	8.00566	10.6381
LOC107051183	1.21049	1.50626	2.0922	2.72344
SLC3A2	2.00958	2.75126	3.23707	3.57225
LOC107051242	1.63834	2.13006	3.50258	5.96584
LOC107051310	1.68223	2.2951	6.33328	13.6081
LOC107051311	13.3384	16.3901	19.1733	20.0438
LOC107051345	1.22529	2.01466	2.52106	2.87214
LOC107051411	1.70719	2.33207	2.85828	5.50593
CKM	35.4997	213.356	511.621	1838.66
ANGPTL5	0.345804	0.78197	0.744566	2.05724
TRPC6	0.756311	1.27631	2.12501	2.55414
AMOTL1	4.12451	6.60198	9.48322	14.2339
NAALAD2	1.45411	2.34725	2.93429	4.45889
TPP1	21.415	24.3093	32.4482	46.5511
SMPD1	6.74846	7.89535	9.18994	15.8843
STIM1	2.88222	3.69763	3.54557	4.53295
RNF169	0.515339	0.98355	0.868745	1.83916
SLCO2B1	1.80633	2.03077	3.03651	4.11848
ASB15	0.262625	1.3719	2.82887	4.87149
IQUB	0.368916	0.67095	0.913769	1.45233
CFTR	0.486964	0.592528	1.36671	2.17253
NOS3	0.764616	0.787601	1.21385	1.69711
KCNH2	0.211677	0.391471	0.704974	1.45736
CAV1	3.56259	7.58264	12.4095	19.8679
CAV2	9.84431	16.4996	27.9647	42.5708
OBSCN	14.1493	26.6047	65.6915	79.6602
PPP1R3A	3.67922	12.1094	44.1149	35.2686
RNF32	0	0.047124	0.02069	1.27007
KIAA1462	14.9371	14.7347	20.5076	25.87
LSMEM1	3.52233	7.19089	12.8073	19.518
KIAA1217	3.43114	4.48501	6.4881	6.35453
OTUD1	4.86606	4.80014	8.49023	18.1634
FAM40B	1.08598	1.20477	2.49001	7.79689
PDK4	0.923004	3.18678	66.7229	189.795
COL28A1	0.485056	1.01254	1.94097	2.14365
HDAC9	4.95585	5.32395	6.9156	7.92741
RAPGEF5	3.15389	3.91276	5.87052	6.3632
PLCL2	2.8297	4.34413	5.74436	7.80311
FYCO1	4.09967	6.22248	12.0146	13.8952
COL15A1	20.1289	35.8765	60.8827	74.0331
RNF144B	0.786304	1.3705	1.99665	2.00445
GMPR	2.89242	4.43172	4.79237	7.14273
RREB1	3.68502	5.28439	6.32491	7.27102
MSRB3	7.86836	14.9899	18.6104	21.8804
BCL2	6.93737	6.56874	13.4927	24.1399
LOC100859798	1.88869	5.01494	11.1308	19.7531
CPM	4.22772	4.03917	8.43943	24.1426
MURC	9.25677	26.8558	46.1404	95.2959
LOC428510	0.376938	0.536891	1.10565	1.61347
C2H6ORF62	24.7739	27.8178	36.405	47.61
CIDEA	1.79601	2.51094	2.90099	3.8454
MOG	0.430857	0.921787	1.21358	1.65446
OSBPL1A	10.4427	11.364	16.8023	25.4019
DTNA	6.38743	15.1512	42.9991	56.2665
CEBPD	1.87475	2.71576	5.2119	11.3805
PCMTD1	1.54895	1.93178	2.91578	3.24842
TTPA	0.162463	0.217482	0.730166	1.58765
YTHDF3	1.87497	2.12531	2.67251	3.00467
BBS10	0.495408	0.86162	1.73725	1.77035
JPH1	6.51272	7.51221	10.6031	11.7556
FABP5	18.631	30.2507	75.807	156.443
CA3	0.331852	1.37558	3.60272	3.38338
WWP1	8.84912	10.8324	14.2767	17.5817
DECR1	20.2872	21.1272	29.0474	44.1451
LOC107052763	1.34225	2.10752	3.93178	3.71231
FBXO32	1.09443	1.47297	2.37021	2.68515
TMEM71	0.478332	0.738472	1.20227	1.2488
NDRG1	14.2588	14.8251	21.4272	31.5196
NRBP2	9.06173	12.5856	17.2297	26.1527
LOC107055965	35.561	45.914	102.508	130.594
LOC107055964	41.2159	71.5455	131.254	161.477
LOC107055991	1.34668	1.58795	4.01653	13.5114
LOC107056023	5.08696	10.1734	17.9068	19.9319
EFEMP1	23.2106	31.5647	53.6638	62.1035
CD93	10.8385	12.4756	15.3251	16.9033
KLHDC3	6.3156	7.78608	22.0138	39.2449
FSHR	0.472566	0.763171	0.848429	1.09083
FBXO48	1.61111	2.02841	2.67676	3.89697
ADCK3	16.152	22.2121	39.3606	70.0464
USP44	1.39817	1.71232	1.81412	2.09907
NTN4	0.833815	0.968084	1.74182	2.84712
LRRN4	1.00279	1.65208	2.15572	3.32809
C1ORF95	1.2086	3.51872	14.31	19.5545
SUSD4	0.191088	0.359952	0.706607	0.759522
DUSP10	7.03893	7.98517	9.41968	13.1656
HLX	0.576271	0.726265	0.929041	1.18984
C3H1ORF115	1.68615	1.79931	2.85819	3.74631
ATF3	1.20775	2.6819	3.80234	4.71136
ZFP36L2	0.585645	0.684381	1.2428	1.67958
EPAS1	3.21662	3.60184	4.00268	5.33936
ANKS1B	1.54927	1.78699	2.24817	2.46377
LOC417937	0.44595	0.514417	0.798867	1.06598
MTR	34.609	64.5552	132.98	161.163
NID1	94.4127	145.266	203.132	224.084
IRF2BP2	7.16568	10.9975	14.8201	17.7729
ACTA1	110.657	282.28	2794.01	6180.5
MYCT1	0.823929	0.9127	1.2007	1.52492
TXLNB	5.42572	16.3587	24.2243	34.4254
SGK1	9.67868	9.18699	11.7615	14.8178
SLC2A12	2.33098	2.872	3.18821	3.53261
VNN1	1.03725	3.27166	7.59783	7.41446
AKAP7	13.7982	19.8169	28.4888	40.5598
LAMA2	18.8058	27.6942	53.8024	99.5151
TRDN	2.05019	5.66936	24.6796	41.7028
PLN	0.477315	0.698234	1.37144	2.6414
SESN1	16.0262	18.397	36.7787	70.4296
FOXO3	15.4508	19.3588	22.4947	35.6276
POPDC3	12.6903	15.8039	15.3855	22.1737
BVES	15.4671	20.4218	22.0687	34.5523
PNRC1	30.8996	43.5879	74.8338	82.6442
BCKDHB	5.31294	7.70465	8.32447	11.843
MLIP	0.877327	2.64894	8.25225	8.92573
ICK	2634.39	3424.45	4005.63	5742.57
LOC421935	6.94246	9.15034	17.461	20.2318
CYP2D6	11.0514	19.0001	30.5526	30.7108
ITSN2	5.2357	9.71248	17.5845	20.0749
FAM109B	16.6844	25.9559	25.7923	32.7611
ZNF395	2.12345	3.10571	7.57033	10.8271
SOX7	2.23211	2.59921	2.96375	4.2019
LOC107056090	3.73741	8.30026	17.1668	38.4848
LOC107056131	0.787779	1.06433	1.05245	1.53274
EDA2R	1.86295	2.81506	4.81601	5.51457
AR	1.03234	1.85676	2.71835	3.77778
BCORL1	0.67865	0.878549	1.44341	1.88635
MID2	2.24736	3.39574	4.55114	4.77308
TSC22D3	6.65147	13.2151	37.3587	82.4267
LOC422179	0.477227	0.685052	1.25593	1.41347
LOC101748744	0.505946	1.27584	4.80369	6.09051
HTR2C	0.431629	0.709008	0.908438	1.86974
FYTTD1L	1.80999	2.30861	3.24885	6.55821
FGF13	6.57578	12.272	20.294	23.4564
MCF2	9.35094	14.3023	32.9976	40.2863
XKRX	2.03443	6.09656	20.7024	19.3524
LOC101750517	1.41503	3.94038	16.4393	14.4486
ARHGAP36	0.507349	0.688781	0.833871	1.00632
LOC422293	16.1097	20.9628	24.0051	30.4817
ARHGEF9	2.37516	3.20304	4.64143	5.38838
GAB3	1.06245	1.11407	1.42552	1.61467
ATP1B4	5.17083	10.7163	43.7656	63.4238
EIF3L	45.5577	92.3851	128.895	143.507
MFAP3L	0.165574	0.185496	0.277921	0.339554
GATB	3.2497	4.27453	3.98822	4.91319
BTC	2.52839	3.48542	4.51892	4.66091
IRF2	3.57496	4.71472	5.51325	5.99844
CDKN2AIP	558.355	736.797	875.505	1152.04
AFF1	4.3082	4.90886	6.78757	10.4133
IGFBP7	18.1168	33.8864	60.0601	82.5427
CCNI	16.4269	24.3173	24.8838	37.6219
STBD1	3.17748	5.03665	9.55666	11.9167
EGF	0.72069	1.93204	4.97902	6.34254
PDLIM5	10.8951	18.7235	59.2736	98.0414
EMCN	3.68929	5.23131	8.53185	10.3344
CYP4V2	0.489112	0.799238	1.41356	1.91159
KIT	0.972921	1.22636	1.89761	2.35209
SGCB	23.5954	31.8613	99.1689	152.001
LRRC66	0.210836	0.254784	1.11041	3.06298
TCP11L2	7.93291	9.32144	12.9667	17.9563
HS3ST1	1.18149	1.07523	2.41229	5.2278
DYSF	3.28918	4.29982	9.20303	17.5761
SPTB	7.58583	17.7296	25.7594	29.6667
LOC418109	1.71673	3.52479	19.65	44.0359
LOC770612	29.7636	41.7549	58.6276	97.3767
LOC107053353	3.15469	4.52656	7.01908	11.3537
CSRP3	2.5254	14.2178	77.7742	124.804
OLFML1	0.422101	0.487609	1.00652	1.62547
LOC107053385	2.93547	3.5756	5.95271	7.29896
CD81	100.803	142.637	170.783	186.148
TNNT3	79.8289	261.32	614.89	913.422
TNNI2	312.337	831.824	1697.45	3454.03
DUSP8	1.56759	1.56308	2.02344	2.93467
MUC6	0.224059	0.252891	0.511496	0.890188
CD151	16.0884	24.1192	29.3251	31.5272
EFCAB4B	1.3957	2.25171	2.55359	5.49262
HRAS	45.0406	67.5388	111.537	107.274
C11ORF24	4.87911	6.04243	8.10608	9.9145
SMTNL1	0.977552	2.22584	4.04663	5.41354
APLNR	5.53925	8.1953	10.0632	11.222
PACSIN3	8.60197	31.9345	78.6503	84.9387
PAPLN	1.12243	2.19111	7.95603	10.2555
COCH	0.510134	0.619068	1.90103	3.94496
RPL27A	0	1.63639	1145.63	1206.24
